# Supplementary material for: scDrugAtlas: an integrative single-cell drug response database for dissecting tumour heterogeneity in therapeutic efficacy
Source: Database (Oxford). 2026 Feb 20;2026:baag010. doi: 10.1093/database/baag010 (PMC12923164; doi:10.1093/database/baag010)
Supplement: baag010_Supplemental_Files [file baag010_supplemental_files.zip]

Archive with 6 entries (6 files):
- Supplementary Figure 1.tif
- Supplementary Figure 2.tif
- Supplementary Figure 3.tif
- Supplementary Figure 4.tif
- Supplementary Figure 5.tif
- Supplementary Table 1.docx
